# Supplementary material for: Discrepancies between pre-specified and reported primary outcomes: A cross-sectional analysis of randomized controlled trials in gastroenterology and hepatology journals
Source: PLoS One. 2024 Nov 22;19(11):e0305027. doi: 10.1371/journal.pone.0305027 (PMC11584078; doi:10.1371/journal.pone.0305027)
Supplement: S1 Appendix — (XLSX) [file pone.0305027.s004.XLSX]

## Sheet: Sheet1
No.	Year of publication	Publication title	Quartile 1 Q1 2 Q2 3 Q3 4 Q4	Country of origin of the first author 1 Europe 2 America 3 Asia 4 Oceania 5 Africa	Phase of study 1 I 2 II 3 III 4 IV 5 NA	Sample size	Mandatory RCT registration 1 Yes 0 No	Study centers 1 single center 2 multicenter 0 not specified	Source of funding 0 none / not reported 1 industry/ corporate 2 nonprofit 3 mixed	Study outcome 1 efficiency／tolerance／safety 2 toxicity／harm	Study design 1 superiority 2 equivalent 3 non-inferiority	CONSORT 0 No 1 Yes	Trial registration 0 No 1 Yes	Type of trial registration 1 prospective 0 retrospective	Explicitly reported primary outcome 0 No 1 yes	Types of discrepancies 0 No 1 The registered primary outcome was reported as a secondary outcome in the published article. 2 The registered primary outcome was omitted in the published report. 3 The published primary outcome was described as a secondary outcome in the registry. 4 A new primary outcome was introduced in the published article. 5 The timing of the assessment of primary outcomes diff…	Type of publication bias 0 No a. Nonsignificant primary outcome was omitted or defined as nonprimary in the published articles. b. Registered statistically significant secondary outcomes became published primary outcomes. c. A new statistically significant primary outcome was introduced in the published articles.	The primary outcome was changed in the registration record 1 Yes 0 No	Changed records
1	2017	Alfapump® system vs. large volume paracentesis for refractory ascites: A multicenter randomized controlled study	1	1	3	60	1	2	1	1	1	0	1	1	1	2	a	0	／
2	2017	Effectiveness of ravidasvir plus sofosbuvir in interferon-naïve and treated patients with chronic hepatitis C genotype-4	1	2	2	300	1	2	1	1	1	0	1	1	1	0	0	0	／
3	2017	Eight millimetre covered TIPS does not compromise shunt function but reduces hepatic encephalopathy in preventing variceal rebleeding	1	3	5	127	1	1	2	1	1	0	1	1	1	0	0	0	／
4	2017	Long-term response after stopping tenofovir disoproxil fumarate in non-cirrhotic HBeAg-negative patients - FINITE study	1	1	4	42	1	2	1	2	1	0	1	1	1	0	0	0	／
5	2017	Tenofovir disoproxil fumarate (TDF) vs. emtricitabine (FTC)/TDF in lamivudine resistant hepatitis B: A 5-year randomised study	1	2	3	280	1	2	1	1	1	0	1	1	1	0	0	0	／
6	2019	Effect of NGM282, an FGF19 analogue, in primary sclerosing cholangitis: A multicenter, randomized, double-blind, placebo-controlled phase II trial	1	1	2	62	1	2	2	1	1	0	1	1	1	0	0	0	／
7	2019	Impact of combined selective internal radiation therapy and sorafenib on survival in advanced hepatocellular carcinoma	1	1	2	424	1	2	1	1	1	0	1	1	1	2	a	0	／
8	2019	Monotherapy with tenofovir disoproxil fumarate for adefovir-resistant vs. entecavir-resistant chronic hepatitis B: A 5-year clinical trial	1	3	4	102	1	2	3	1	3	0	1	1	0			0	／
9	2019	Obeticholic acid may increase the risk of gallstone formation in susceptible patients	1	1	2	20	1	0	2	2	1	0	1	1	0			0	／
10	2019	Pravastatin combination with sorafenib does not improve survival in advanced hepatocellular carcinoma	1	1	3	323	1	2	2	1	1	0	1	1	1	0	0	0	／
11	2019	Sorafenib with or without concurrent transarterial chemoembolization in patients with advanced hepatocellular carcinoma: The phase III STAH trial	1	3	3	339	1	2	2	1	1	0	1	1	1	0	0	0	／
12	2019	The beneficial effects of Mediterranean diet over low-fat diet may be mediated by decreasing hepatic fat content	1	3	3	278	1	0	2	1	1	0	1	1	1	2	a	0	／
13	2021	A placebo-controlled randomised trial of budesonide for PBC following an insufficient response to UDCA	1	2	3	62	1	2	1	1	1	1	1	1	1	0	0	0	／
14	2021	A randomized placebo-controlled trial of elafibranor in patients with primary biliary cholangitis and incomplete response to UDCA	1	1	2	45	1	2	1	1	1	0	1	1	1	0	0	0	／
15	2021	Fructose- and sucrose- but not glucose-sweetened beverages promote hepatic de novo lipogenesis: A randomized controlled trial	1	1	5	126	1	0	2	1	1	0	1	1	1	0	0	0	／
16	2021	Linkage of resistance-associated substitutions in GT1 sofosbuvir + NS5A inhibitor failures treated with glecaprevir/pibrentasvir	1	2	3	177	1	2	3	1	1	0	1	1	0			0	／
17	2021	Proton beam radiotherapy vs. radiofrequency ablation for recurrent hepatocellular carcinoma: A randomized phase III trial	1	3	3	144	1	1	2	1	1	0	1	1	1	0	0	0	／
18	2021	Granulocyte-colony stimulating factor (G-CSF) to treat acute-on-chronic liver failure: A multicenter randomized trial (GRAFT study)	1	1	5	176	1	2	2	1	1	1	1	0	1	0		0	／
19	2021	A structurally optimized FXR agonist, MET409, reduced liver fat content over 12 weeks in patients with non-alcoholic steatohepatitis	1	2	1	58	1	2	1	1	1	0	0
20	2017	Anti-NKG2D monoclonal antibody (NNC0142-0002) in active Crohn's disease: a randomised controlled trial	1	1	2	78	0	2	1	1	1	0	1	1	1	0	0	0	／
21	2017	Carvedilol delays the progression of small oesophageal varices in patients with cirrhosis: a randomised placebo-controlled trial	1	3	5	140	0	0	0	1	1	1	1	1	1	2	a	0	／
22	2017	Comparing CT colonography and flexible sigmoidoscopy: a randomised trial within a population-based screening programme	1	1	5	7224	0	2	3	1	1	0	1	1	1	0	0	0	／
23	2017	FODMAPs alter symptoms and the metabolome of patients with IBS: a randomised controlled trial	1	2	5	40	0	1	2	1	1	0	1	1	1	0	0	0	／
24	2017	Prebiotic galacto-oligosaccharides mitigate the adverse effects of iron fortification on the gut microbiome: a randomised controlled study in Kenyan infants	1	1	5	155	0	2	2	1	1	0	1	1	1	4	c	0	／
25	2017	Randomised controlled trial of long-term maintenance corticosteroid therapy in patients with autoimmune pancreatitis	1	3	5	49	0	2	2	1	1	0	1	1	1	0	0	0	／
26	2017	Spectral biomarkers for chemoprevention of colonic neoplasia: a placebo-controlled double-blinded trial with aspirin	1	2	2	79	0	2	2	1	1	0	1	1	1	0	0	0	／
27	2017	The neurokinin-2 receptor antagonist ibodutant improves overall symptoms, abdominal pain and stool pattern in female patients in a phase II study of diarrhoea-predominant IBS	1	1	2	565	0	2	1	1	1	0	1	1	1	0	0	0	／
28	2017	Tofacitinib for induction and maintenance therapy of Crohn's disease: results of two phase IIb randomised placebo-controlled trials	1	1	2	280	0	2	1	1	1	0	1	1	1	0	0	0	／
29	2017	Adenoma detection with Endocuff colonoscopy versus conventional colonoscopy: a multicentre randomised controlled trial	1	1	5	1063	0	2	0	1	1	0	1	1	1	0	0	0	／
30	2017	Antibiotic-induced gut microbiota disruption during human endotoxemia: a randomised controlled study	1	1	5	16	0	0	2	2	1	0	1	1	0			0	／
31	2017	Split-dose preparation for colonoscopy increases adenoma detection rate: a randomised controlled trial in an organised screening programme	1	1	5	711	0	2	0	1	1	1	1	1	1	0	0	0	／
32	2019	Azithromycin and metronidazole versus metronidazole-based therapy for the induction of remission in mild to moderate paediatric Crohn's disease : a randomised controlled trial	1	3	4	74	0	2	2	1	1	0	1	1	1	0	0	0	／
33	2019	Gut microbiota metabolites, amino acid metabolites and improvements in insulin sensitivity and glucose metabolism: the POUNDS Lost trial	1	2	5	504	0	2	2	1	1	0	1	1	1	4	c	0	／
34	2019	Ledipasvir/sofosbuvir with or without ribavirin for 8 or 12 weeks for the treatment of HCV genotype 4 infection: results from a randomised phase III study in Egypt	1	5	3	255	0	2	1	1	1	0	1	1	1	0	0	0	／
35	2019	Limited sustained response after stopping nucleos(t)ide analogues in patients with chronic hepatitis B: results from a randomised controlled trial (Toronto STOP study)	1	2	4	67	0	1	2	1	1	0	1	1	1	0	0	0	／
36	2019	Prophylactic angiographic embolisation after endoscopic control of bleeding to high-risk peptic ulcers: a randomised controlled trial	1	3	5	241	0	2	2	1	1	0	1	1	1	0	0	0	／
37	2019	Randomised trial and open-label extension study of an anti-interleukin-6 antibody in Crohn's disease (ANDANTE I and II)	1	1	2	249	0	2	1	1	1	0	1	1	1	2	a	0	／
38	2019	Efficacy of endoscopic screening for esophageal cancer in China (ESECC): design and preliminary results of a population-based randomised controlled trial	1	3	5	32063	0	2	2	1	1	0	1	1	1	1	a	0	／
39	2019	Follow-on RifAximin for the Prevention of recurrence following standard treatment of Infection with Clostridium Difficile (RAPID): a randomised placebo controlled trial	1	1	5	81	0	2	2	1	1	0	1	1	1	0	0	0	／
40	2019	Non-superiority of lumen-apposing metal stents over plastic stents for drainage of walled-off necrosis in a randomised trial	1	2	5	60	0	1	0	1	3	0	1	1	1	5	0	0	／
41	2021	Early gastric cancer detection in high-risk patients: a multicentre randomised controlled trial on the effect of second-generation narrow band imaging	1	3	5	4523	0	2	1	1	1	0	1	1	1	0	0	0	／
42	2021	Effect of green-Mediterranean diet on intrahepatic fat: the DIRECT PLUS randomised controlled trial	1	3	5	294	0	1	2	1	1	0	1	1	1	0	0	0	／
43	2021	Endoscopic full-thickness plication for the treatment of PPI-dependent GERD: results from a randomised, sham controlled trial	1	3	5	70	0	1	0	1	1	0	1	1	1	0	0	0	／
44	2021	Microbiota engraftment after faecal microbiota transplantation in obese subjects with type 2 diabetes: a 24-week, double-blind, randomised controlled trial	1	3	5	61	0	1	2	1	1	0	1	1	1	0	0	0	／
45	2021	Multicentre randomised controlled trial on virtual chromoendoscopy in the detection of neoplasia during colitis surveillance high-definition colonoscopy (the VIRTUOSO trial)	1	1	5	204	0	2	1	1	1	0	1	1	1	5	0	0	／
46	2021	Metagenomics analysis of gut microbiota in response to diet intervention and gestational diabetes in overweight and obese women: a randomised, double-blind, placebo-controlled clinical trial	1	1	5	270	0	1	2	1	1	0	1	1	1	4	c	0	／
47	2017	A randomised trial of endoscopic submucosal dissection versus endoscopic mucosal resection for early Barrett's neoplasia	1	1	5	40	0	1	1	1	1	0	1	0	1	5		0	/
48	2017	A randomised comparison of two faecal immunochemical tests in population-based colorectal cancer screening	1	1	5	19291	0	0	2	1	1	0	1	0	1	1		0	／
49	2019	Calcium and vitamin D supplementation and increased risk of serrated polyps: results from a randomised clinical trial	1	2	2	2102	0	2	2	1	1	0	1	0	1	2		0	／
50	2019	Early application of haemostatic powder added to standard management for oesophagogastric variceal bleeding: a randomised trial	1	1	5	86	0	2	2	1	1	0	1	0	1	0		0	／
51	2019	Effects of dietary fat on gut microbiota and faecal metabolites, and their relationship with cardiometabolic risk factors: a 6-month randomised controlled-feeding trial	1	3	5	217	0	0	2	1	1	0	1	0	1	5		0	／
52	2019	Randomised placebo-controlled trial of dietary glutamine supplements for postinfectious irritable bowel syndrome	1	2	2	115	0	2	2	1	1	0	1	0	1	0		0	／
53	2021	Influence of timing of maternal antibiotic administration during caesarean section on infant microbial colonisation: a randomised controlled trial	1	1	5	56	0	1	2	1	1	0	1	0	1	0		0	／
54	2021	WASh multicentre randomised controlled trial: water-assisted sigmoidoscopy in English NHS bowel scope screening	1	1	5	1123	0	2	2	1	1	0	1	0	1	2		0	／
55	2021	Machine-learning model derived gene signature predictive of paclitaxel survival benefit in gastric cancer: results from the randomised phase III SAMIT trial	1	3	3	1495	0	2	2	1	1	0	1	0	0			0	／
56	2017	A Diet Low in FODMAPs Reduces Symptoms in Patients With Irritable Bowel Syndrome and A Probiotic Restores Bifidobacterium Species: A Randomized Controlled Trial	1	1	5	104	1	2	2	1	1	0	1	1	1	4	c	1	Added 05/08/2014: 2. Proportion of participants with adequate relief of IBS symptoms at 4 weeks
57	2017	Budesonide Oral Suspension Improves Symptomatic, Endoscopic, and Histologic Parameters Compared With Placebo in Patients With Eosinophilic Esophagitis	1	2	2	93	1	2	1	1	1	1	1	1	1	5	0	0	／
58	2017	Doppler Endoscopic Probe Monitoring of Blood Flow Improves Risk Stratification and Outcomes of Patients With Severe Nonvariceal Upper Gastrointestinal Hemorrhage	1	2	5	148	1	2	2	1	1	0	1	1	1	0	0	0	／
59	2017	Effectiveness of Elbasvir and Grazoprevir Combination, With or Without Ribavirin, for Treatment-Experienced Patients With Chronic Hepatitis C Infection	1	4	3	420	1	2	1	1	1	0	1	1	1	0	0	0	／
60	2017	Efficacy and Safety of MEDI2070, an Antibody Against Interleukin 23, in Patients With Moderate to Severe Crohn's Disease: A Phase 2a Study	1	2	2	121	1	2	1	1	1	0	1	1	1	0	0	0	／
61	2017	Efficacy and Safety of Relamorelin in Diabetics With Symptoms of Gastroparesis: A Randomized, Placebo-Controlled Study	1	2	2	393	1	2	1	1	1	0	1	1	1	0	0	0	／
62	2017	Efficacy of 8 Weeks of Sofosbuvir, Velpatasvir, and Voxilaprevir in Patients With Chronic HCV Infection: 2 Phase 3 Randomized Trials	1	2	3	1163	1	2	1	1	3	0	1	1	1	0	0	0	／
63	2017	In Patients With Severe Alcoholic Hepatitis, Prednisolone Increases Susceptibility to Infection and Infection-Related Mortality, and Is Associated With High Circulating Levels of Bacterial DNA	1	1	3	1092	1	0	2	1	1	0	1	1	0			0	／
64	2017	No Difference Between Latiglutenase and Placebo in Reducing Villous Atrophy or Improving Symptoms in Patients With Symptomatic Celiac Disease	1	1	2	489	1	2	1	1	1	0	1	1	1	0	0	0	／
65	2017	Prebiotics Reduce Body Fat and Alter Intestinal Microbiota in Children Who Are Overweight or With Obesity	1	2	5	42	1	1	2	1	1	0	1	1	1	0	0	0	／
66	2017	Proton Pump Inhibitors Decrease Phlebotomy Need in HFE Hemochromatosis: Double-Blind Randomized Placebo-Controlled Trial	1	1	5	30	1	2	3	1	1	0	1	1	1	0	0	0	／
67	2017	Similar Efficacy of Proton-Pump Inhibitors vs H2-Receptor Antagonists in Reducing Risk of Upper Gastrointestinal Bleeding or Ulcers in High-Risk Users of Low-Dose Aspirin	1	3	3	270	1	2	2	1	1	0	1	1	1	3	b	0	／
68	2017	Supplementation of Diet With Galacto-oligosaccharides Increases Bifidobacteria, but Not Insulin Sensitivity, in Obese Prediabetic Individuals	1	1	5	44	1	0	3	1	1	0	1	1	1	0	0	0	／
69	2017	The Safety and Efficacy of an Alcohol-Free Pancreatic Cyst Ablation Protocol	1	2	2	39	1	1	2	1	1	0	1	1	1	4	c	0	／
70	2017	Transjugular Intrahepatic Portosystemic Shunts With Covered Stents Increase Transplant-Free Survival of Patients With Cirrhosis and Recurrent Ascites	1	1	5	62	1	2	1	1	1	0	1	1	1	2	a	0	／
71	2019	Acceptance and Commitment Therapy Reduces Psychological Stress in Patients With Inflammatory Bowel Diseases	1	1	5	122	1	1	1	1	1	0	1	1	1	0	0	0	／
72	2019	An Endoscopic Transluminal Approach, Compared With Minimally Invasive Surgery, Reduces Complications and Costs for Patients With Necrotizing Pancreatitis	1	2	5	70	1	1	0	1	1	0	1	1	1	0	0	0	／
73	2019	Antiviral Activity, Safety, and Pharmacokinetics of Capsid Assembly Modulator NVR 3-778 in Patients with Chronic HBV Infection	1	3	1	73	1	2	2	1	1	0	1	1	0			0	／
74	2019	Bifidobacteriumbreve Bif195 Protects Against Small-Intestinal Damage Caused by Acetylsalicylic Acid in Healthy Volunteers	1	1	2	75	1	1	1	1	1	0	1	1	1	0	0	0	／
75	2019	Clip Closure After Resection of Large Colorectal Lesions With Substantial Risk of Bleeding	1	1	5	237	1	2	2	1	1	0	1	1	1	0	0	0	／
76	2019	Clip Closure Prevents Bleeding After Endoscopic Resection of Large Colon Polyps in a Randomized Trial	1	2	5	919	1	2	1	1	1	0	1	1	1	2	a	0	／
77	2019	Combination of Diclofenac and Sublingual Nitrates Is Superior to Diclofenac Alone in Preventing Pancreatitis After Endoscopic Retrograde Cholangiopancreatography	1	3	5	900	1	2	0	1	1	0	1	1	1	0	0	0	／
78	2019	Combined GS-4774 and Tenofovir Therapy Can Improve HBV-Specific T-Cell Responses in Patients With Chronic Hepatitis	1	1	2	195	1	2	1	1	1	0	1	1	1	0	0	0	／
79	2019	Comparison of Underwater vs Conventional Endoscopic Mucosal Resection of Intermediate-Size Colorectal Polyps	1	3	2	210	1	2	0	1	1	0	1	1	1	0	0	0	／
80	2019	Dexlansoprazole and Esomeprazole Do Not Affect Bone Homeostasis in Healthy Postmenopausal Women	1	2	4	115	1	2	1	1	1	0	1	1	1	0	0	0	／
81	2019	Efficacy and Safety of Abrilumab in a Randomized, Placebo-Controlled Trial for Moderate-to-Severe Ulcerative Colitis	1	2	2	359	1	2	1	1	1	0	1	1	1	0	0	0	／
82	2019	Efficacy of Budesonide Orodispersible Tablets as Induction Therapy for Eosinophilic Esophagitis in a Randomized Placebo-Controlled Trial	1	1	3	88	1	2	3	1	1	0	1	1	1	0	0	0	／
83	2019	Efficacy of Budesonide vs Fluticasone for Initial Treatment of Eosinophilic Esophagitis in a Randomized Controlled Trial	1	2	4	129	1	1	2	1	1	1	1	1	0			0	／
84	2019	Efficacy of Glecaprevir and Pibrentasvir in Patients With Genotype 1 Hepatitis C Virus Infection With Treatment Failure After NS5A Inhibitor Plus Sofosbuvir Therapy	1	2	3	180	1	2	3	1	1	0	1	1	1	0	0	0	／
85	2019	Efficacy of Per-oral Methylene Blue Formulation for Screening Colonoscopy	1	2	3	1249	1	2	1	1	1	0	1	1	1	5	0	0	／
86	2019	Fecal Microbiota Transplantation Is Superior to Fidaxomicin for Treatment of Recurrent Clostridium difficile Infection	1	1	3	64	1	1	2	1	1	0	1	1	0			0	／
87	2019	Pantoprazole to Prevent Gastroduodenal Events in Patients Receiving Rivaroxaban and/or Aspirin in a Randomized, Double-Blind, Placebo-Controlled Trial	1	2	3	17598	1	2	1	1	1	0	1	1	1	2	a	0	／
88	2019	RPC4046, a Monoclonal Antibody Against IL13, Reduces Histologic and Endoscopic Activity in Patients With Eosinophilic Esophagitis	1	2	2	99	1	2	1	1	1	0	1	1	1	0	0	0	／
89	2019	Safety of Proton Pump Inhibitors Based on a Large, Multi-Year, Randomized Trial of Patients Receiving Rivaroxaban or Aspirin	1	2	3	17598	1	2	1	1	1	0	1	1	1	0	0	0	／
90	2019	Specific Bacteria and Metabolites Associated With Response to Fecal Microbiota Transplantation in Patients With Ulcerative Colitis	1	2	2	81	1	0	2	1	1	0	1	1	1	0	0	0	／
91	2019	Thermal Ablation of Mucosal Defect Margins Reduces Adenoma Recurrence After Colonic Endoscopic Mucosal Resection	1	4	5	390	1	2	2	1	1	0	1	1	1	0	0	0	／
92	2019	Crohn's Disease Exclusion Diet Plus Partial Enteral Nutrition Induces Sustained Remission in a Randomized Controlled Trial	1	3	5	78	1	2	3	1	1	0	1	1	1	0	0	0	／
93	2019	Proactive Monitoring of Adalimumab Trough Concentration Associated With Increased Clinical Remission in Children With Crohn's Disease Compared With Reactive Monitoring	1	3	4	78	1	2	2	1	1	0	1	1	1	4	c	0	／
94	2021	A Phase 1b Safety Study of SER-287, a Spore-Based Microbiome Therapeutic, for Active Mild to Moderate Ulcerative Colitis	1	2	1	58	1	2	1	1	1	0	1	1	1	0	0	0	／
95	2021	A Randomized Trial Comparing the Specific Carbohydrate Diet to a Mediterranean Diet in Adults With Crohn's Disease	1	2	5	197	1	2	2	1	1	0	1	1	1	2	a	0	／
96	2021	Effects of Diet-Modulated Autologous Fecal Microbiota Transplantation on Weight Regain	1	3	5	294	1	0	2	1	1	0	1	1	1	2	a	0	／
97	2021	Efficacy and Safety of Aldafermin, an Engineered FGF19 Analog, in a Randomized, Double-Blind, Placebo-Controlled Trial of Patients With Nonalcoholic Steatohepatitis	1	2	2	78	1	2	1	1	1	0	1	1	1	0	0	0	／
98	2021	Efficacy and Safety of Tradipitant in Patients With Diabetic and Idiopathic Gastroparesis in a Randomized, Placebo-Controlled Trial	1	2	2	152	1	2	1	1	1	0	1	1	1	0	0	0	／
99	2021	Endoscopic Ultrasound-guided Fine-needle Biopsy With or Without Rapid On-site Evaluation for Diagnosis of Solid Pancreatic Lesions: A Randomized Controlled Non-Inferiority Trial	1	1	5	800	1	2	2	1	3	0	1	1	1	0	0	0	／
100	2021	Evaluating Responses to Gluten Challenge: A Randomized, Double-Blind, 2-Dose Gluten Challenge Trial	1	2	5	16	1	2	1	1	1	0	1	1	1	2	a	0	／
101	2021	Fecal Microbiota Transplantation Reduces Symptoms in Some Patients With Irritable Bowel Syndrome With Predominant Abdominal Bloating: Short- and Long-term Results From a Placebo-Controlled Randomized Trial	1	1	5	62	1	1	2	1	1	0	1	1	1	0	0	0	／
102	2021	Fibrates for Itch (FITCH) in Fibrosing Cholangiopathies: A Double-Blind, Randomized, Placebo-Controlled Trial	1	1	3	74	1	2	2	1	1	0	1	1	1	0	0	0	／
103	2021	Fully Covered Self-Expanding Metal Stent vs Multiple Plastic Stents to Treat Benign Biliary Strictures Secondary to Chronic Pancreatitis: A Multicenter Randomized Trial	1	3	4	164	1	2	1	1	3	0	1	1	1	0	0	0	／
104	2021	Histologic Outcomes With Vedolizumab Versus Adalimumab in Ulcerative Colitis: Results From An Efficacy and Safety Study of Vedolizumab Intravenous Compared to Adalimumab Subcutaneous in Participants With Ulcerative Colitis (VARSITY)	1	1	3	771	1	2	0	1	1	0	1	1	0			0	／
105	2021	Participation in Competing Strategies for Colorectal Cancer Screening: A Randomized Health Services Study (PICCOLINO Study)	1	1	5	12485	1	2	2	1	1	0	1	1	1	0	0	0	／
106	2021	Randomized Controlled Trial: Subcutaneous vs Intravenous Infliximab CT-P13 Maintenance in Inflammatory Bowel Disease	1	1	1	131	1	2	1	1	3	0	1	1	1	0	0	0	／
107	2021	TAK-101 Nanoparticles Induce Gluten-Specific Tolerance in Celiac Disease: A Randomized, Double-Blind, Placebo-Controlled Study	1	2	1	23	1	2	1	1	1	0	1	1	1	2 5	0	0	／
108	2021	TVB-2640 (FASN Inhibitor) for the Treatment of Nonalcoholic Steatohepatitis: FASCINATE-1, a Randomized, Placebo-Controlled Phase 2a Trial	1	2	2	99	1	2	1	1	1	0	1	1	1	0	0	0	／
109	2017	Avoidance of Cow's Milk-Based Formula for At-Risk Infants Does Not Reduce Development of Celiac Disease: A Randomized Controlled Trial	1	1	2	230	1	2	0	1	1	0	1	0	0			0	／
110	2019	Efficacy of Prophylactic Hemoclips in Prevention of Delayed Post-Polypectomy Bleeding in Patients With Large Colonic Polyps	1	2	5	1098	1	0	2	1	1	0	1	0	1	0		0	／
111	2019	Risk of Postpolypectomy Bleeding With Uninterrupted Clopidogrel Therapy in an Industry-Independent, Double-Blind, Randomized Trial	1	3	4	423	1	0	2	2	1	0	1	0	1	0		0	／
112	2019	Sterile carbon particle suspension vs India ink for endoscopic tattooing of colonic lesions: a randomized controlled trial	1	1	5	94	1	1	0	1	1	0	1	0	1	2		0	／
113	2017	Effectiveness of Pelvic Physiotherapy in Children With Functional Constipation Compared With Standard Medical Care	1	1	5	53	1	2	0	1	1	0	0
114	2019	A Diet Low in Red and Processed Meat Does Not Reduce Rate of Crohn's Disease Flares	1	2	5	659	1	0	2	1	1	0	0
115	2021	Development and Validation of Test for "Leaky Gut" Small Intestinal and Colonic Permeability Using Sugars in Healthy Adults	1	2	5	60	1	0	2	1	1	1	0
116	2021	Underwater vs Conventional Endoscopic Mucosal Resection of Large Sessile or Flat Colorectal Polyps: A Prospective Randomized Controlled Trial	1	1	5	158	1	1	1	1	1	0	0
117	2017	Carvedilol versus propranolol effect on hepatic venous pressure gradient at 1 month in patients with index variceal bleed: RCT	2	3	5	59	0	1	0	1	2	0	1	1	0			0	／
118	2019	Treatment with carvedilol improves survival of patients with acute-on-chronic liver failure: a randomized controlled trial	2	3	5	136	0	1	0	1	1	0	1	1	1	0	0	0	／
119	2021	Comparison of fibrosis regression of entecavir alone or combined with pegylated interferon alpha2a in patients with chronic hepatitis B	2	3	4	218	0	0	2	1	1	0	1	1	1	0	0	0	／
120	2021	Low-dose rifaximin prevents complications and improves survival in patients with decompensated liver cirrhosis	2	3	4	200	0	2	2	1	1	0	1	1	1	2	a	0	／
121	2021	Partial splenic embolization combined with endoscopic therapies and NSBB decreases the variceal rebleeding rate in cirrhosis patients with hypersplenism: a multicenter randomized controlled trial	2	3	5	108	0	2	0	1	1	0	1	1	1	0	0	0	／
122	2021	Phase 2 trial comparing sorafenib, pravastatin, their combination or supportive care in HCC with Child-Pugh B cirrhosis	2	1	2	160	0	2	2	1	1	0	1	1	1	5	0	0	／
123	2021	Tadalafil improves erectile dysfunction and quality of life in men with cirrhosis: a randomized double blind placebo controlled trial	2	3	5	140	0	1	2	1	1	0	1	1	1	0	0	0	／
124	2019	Sequential combination therapy with interferon, interleukin-2 and therapeutic vaccine in entecavir-suppressed chronic hepatitis B patients: the Endeavor study	2	3	4	94	0	2	2	1	1	0	1	0	1	0		0	／
125	2021	Comparison of 5% human albumin and normal saline for fluid resuscitation in sepsis induced hypotension among patients with cirrhosis (FRISC study): a randomized controlled trial	2	3	5	308	0	1	0	1	1	0	1	0	1	0		0	／
126	2021	First-in-Asian double-blind randomized trial to assess the efficacy and safety of insulin sensitizer in nonalcoholic steatohepatitis patients	2	3	2	90	0	2	2	1	1	0	1	0	1	0		0	／
127	2017	Safety, pharmacokinetics and pharmacogenetics of a single ascending dose of pradefovir, a novel liver-targeting, anti-hepatitis B virus drug, in healthy Chinese subjects	2	3	5	50	0	1	2	1	1	0	0
128	2021	Efficacy and safety of tenofovir disoproxil fumarate and tenofovir alafenamide fumarate in preventing HBV vertical transmission of high maternal viral load	2	3	5	72	0	1	2	1	1	0	0
129	2021	Evaluation of two different transarterial chemoembolization protocols using Lipiodol and degradable starch microspheres in therapy of hepatocellular carcinoma: a prospective trial	2	1	5	61	0	0	1	1	1	0	0
130	2017	Short-duration treatment for chronic hepatitis C virus with daclatasvir, asunaprevir, beclabuvir and sofosbuvir (FOURward study)	2	2	2	28	1	2	3	1	1	0	1	1	1	5	0	0	／
131	2019	CONTROL: A randomized phase 2 study of obeticholic acid and atorvastatin on lipoproteins in nonalcoholic steatohepatitis patients	2	2	2	84	1	0	1	1	1	0	1	1	1	0	0	0	／
132	2019	Early cirrhosis and a preserved bone marrow niche favour regenerative response to growth factors in decompensated cirrhosis	2	3	5	60	1	0	2	1	1	1	1	1	1	0	0	0	／
133	2019	Relationship between three commonly used non-invasive fibrosis biomarkers and improvement in fibrosis stage in patients with non-alcoholic steatohepatitis	2	2	2	283	1	2	1	1	1	0	1	1	0			0	／
134	2019	Novel transforming growth factor beta receptor I kinase inhibitor galunisertib (LY2157299) in advanced hepatocellular carcinoma	2	1	2	149	1	2	1	1	1	0	1	1	1	0	0	0	／
135	2019	Viral eradication is required for sustained improvement of patient-reported outcomes in patients with hepatitis C	2	2	3	147	1	2	1	1	1	0	1	1	0			0	／
136	2021	Effects of lifestyle interventions on epigenetic signatures of liver fat: Central randomized controlled trial	2	3	3	120	1	1	2	1	1	0	1	1	1	4	c	0	／
137	2021	Pattern of progression in advanced hepatocellular carcinoma treated with ramucirumab	2	1	3	398	1	2	1	1	1	0	1	1	0			0	／
138	2017	A randomized trial comparing terlipressin and noradrenaline in patients with cirrhosis and septic shock	2	3	5	84	1	1	0	1	2	1	1	0	1	0		0	／
139	2019	A double-blind randomized controlled trial to assess efficacy of bromocriptine in cirrhotic patients with hepatic parkinsonism	2	3	5	46	1	0	0	1	1	0	1	0	1	0		0	／
140	2019	Efficacy and safety of magnesium isoglycyrrhizinate injection in patients with acute drug-induced liver injury: A phase II trial	2	3	2	174	1	2	3	1	1	0	1	0	1	0		0	／
141	2021	Effects of two personalized dietary strategies during a 2-year intervention in subjects with nonalcoholic fatty liver disease: A randomized trial	2	1	5	98	1	0	2	1	1	0	1	0	1	5		0	／
142	2021	Immunogenicity and safety of HBAI20 Hepatitis B vaccine in non-responders: Double-blinded, randomised, controlled phase 2 trial	2	1	2	133	1	2	1	1	1	1	1	0	1	5		0	／
143	2021	PPAR-γ-induced changes in visceral fat and adiponectin levels are associated with improvement of steatohepatitis in patients with NASH	2	2	4	55	1	0	3	1	1	0	1	0	0			0	／
144	2017	Vitamin E for the treatment of E-antigen-positive chronic hepatitis B in paediatric patients: results of a randomized phase 2 controlled study	2	1	2	46	1	2	0	1	1	0	0
145	2019	Antegrade Hepatic Artery and Portal Vein Perfusion Versus Portal Vein Perfusion Alone in Living Donor Liver Transplantation: A Randomized Trial	2	3	5	124	1	0	0	1	1	1	1	1	1	5	0	0	／
146	2019	Very Early Introduction of Everolimus in De Novo Liver Transplantation: Results of a Multicenter, Prospective, Randomized Trial	2	1	2	140	1	2	1	1	1	0	1	1	1	4	c	0	／
147	2021	Early Everolimus-Facilitated Reduced Tacrolimus in Liver Transplantation: Results From the Randomized HEPHAISTOS Trial	2	1	4	333	1	2	1	1	1	0	1	1	1	0	0	0	／
148	2021	Multicenter, Double-Blind, Randomized Trial of Emricasan in Hepatitis C-Treated Liver Transplant Recipients With Residual Fibrosis or Cirrhosis	2	2	2	64	1	2	1	1	1	0	1	1	1	4	c	0	／
149	2017	Double-blind randomized controlled trial of the routine perioperative use of terlipressin in adult living donor liver transplantation	2	3	2	41	1	1	0	1	1	0	1	0	1	5		0	／
150	2017	Combined resistance and endurance training at a moderate-to-high intensity improves physical condition and quality of life in liver transplant patients	2	1	5	54	1	0	2	1	1	0	0
151	2017	Serious gaming for orthotopic liver transplant anesthesiology: A randomized control trial	2	2	5	44	1	1	2	1	1	0	0
152	2019	Sorafenib in Hepatopulmonary Syndrome: A Randomized, Double-Blind, Placebo-Controlled Trial	2	2	5	28	1	2	2	1	1	0	0
153	2021	Randomized, placebo-controlled trial of xyloglucan and gelose for the treatment of acute diarrhea in children	3	1	4	100	1	2	1	1	1	0	1	0	1	0		0	／
154	2019	Corticosteroid improves liver function but does not curb the clinical progression of hepatitis B virus-related acute-on-chronic pre-liver failure	3	3	5	121	1	1	2	1	1	0	0
155	2017	A prospective randomized controlled trial comparing early postoperative complications in patients undergoing loop colostomy with and without a stoma rod	3	3	3	151	1	1	2	1	1	0	1	1	1	5	0	0	／
156	2017	Doppler-guided goal-directed fluid therapy does not affect intestinal cell damage but increases global gastrointestinal perfusion in colorectal surgery: a randomized controlled trial	3	1	4	58	1	1	2	1	1	1	1	1	1	0	0	0	／
157	2017	Double-blind randomized controlled trial of collagen mesh for the prevention of abdominal incisional hernia in patients having a vertical rectus abdominis myocutaneus flap during surgery for advanced pelvic malignancy	3	1	3	59	1	1	0	1	1	1	1	1	1	0	0	0	／
158	2017	Extralevator with vs nonextralevator abdominoperineal excision for rectal cancer: the RELAPe randomized controlled trial	3	2	5	34	1	2	0	1	1	1	1	1	1	0	0	0	／
159	2017	No benefit of ultrasound-guided transversus abdominis plane blocks over wound infiltration with local anaesthetic in elective laparoscopic colonic surgery: results of a double-blind randomized controlled trial	3	1	5	71	1	1	0	1	1	0	1	1	1	0	0	0	／
160	2017	Sacral neuromodulation compared with injection of bulking agents for faecal incontinence following obstetric anal sphincter injury - a randomized controlled trial	3	1	5	58	1	2	2	1	1	1	1	1	1	0	0	0	／
161	2017	Surgical and not analgesic technique affects postoperative inflammation following colorectal cancer surgery: a prospective, randomized study	3	1	3	96	1	2	2	1	1	0	1	1	1	2	a	0	／
162	2017	Does a more extensive mucosal excision prevent haemorrhoidal recurrence after stapled haemorrhoidopexy? Long-term outcome of a randomized controlled trial	3	1	3	135	1	2	0	1	1	0	1	1	0			0	／
163	2017	Prospective randomized trial of neoadjuvant chemotherapy during the 'wait period' following preoperative chemoradiotherapy for rectal cancer: results of the WAIT trial	3	4	3	49	1	2	2	1	1	0	1	1	1	0	0	0	／
164	2019	A randomized controlled trial on the effect of topical phenytoin 2% on wound healing after anal fistulotomy	3	5	5	62	1	1	0	1	1	0	1	1	1	5	0	0	／
165	2019	Effectiveness of a brief phone intervention to increase participation in a population-based colorectal cancer screening programme: a randomized controlled trial	3	1	5	512	1	0	1	1	1	1	1	1	1	0	0	0	／
166	2019	The LAPLAP study: a randomized placebo-controlled clinical trial assessing postoperative functional recovery using intraperitoneal local anaesthetic in laparoscopic colorectal surgery	3	4	3	96	1	0	1	1	1	0	1	1	1	0	0	0	／
167	2019	Prehabilitation is feasible in patients with rectal cancer undergoing neoadjuvant chemoradiotherapy and may minimize physical deterioration: results from the REx trial	3	1	5	48	1	1	2	1	1	1	1	1	1	0	0	0	／
168	2021	Effects of probiotics on bowel function restoration following ileostomy closure in rectal cancer patients: a randomized controlled trial	3	3	5	36	1	0	1	1	1	0	1	1	1	0	0	0	／
169	2021	Linked colour imaging versus white-light colonoscopy for the detection of flat colorectal lesions: A randomized controlled trial	3	3	5	305	1	1	0	1	1	1	1	1	1	0	0	0	／
170	2021	Noninvasive vagus nerve stimulation to reduce ileus after major colorectal surgery: early development study	3	1	2	40	1	1	3	1	1	0	1	1	0			0	／
171	2021	Surgical closure, mainly with glue injection and anti-tumour necrosis factor α, in fistulizing perianal Crohn's disease: A multicentre randomized controlled trial	3	1	5	64	1	2	1	1	1	0	1	1	1	0	0	0	／
172	2021	Warmed and humidified insufflation to prevent perioperative hypothermia and improve the quality of recovery in elective laparoscopic colorectal resection patients: a feasibility study for a triple-blind randomized controlled trial	3	1	5	39	1	1	1	1	1	0	1	1	1	0	0	0	／
173	2021	Transanal reinforcement of low rectal anastomosis versus protective ileostomy after total mesorectal excision for rectal cancer. Preliminary results of a randomized clinical trial	3	1	5	54	1	2	0	1	1	0	1	1	1	0	0	0	／
174	2017	Laparoscopic ventral mesh rectopexy vs Delorme's operation in management of complete rectal prolapse: a prospective randomized study	3	5	5	50	1	0	0	1	2	0	1	0	1	0		0	／
175	2019	A multi-centre randomized controlled trial of open vs closed management of the rectal defect after transanal endoscopic microsurgery	3	2	5	50	1	2	2	1	1	0	1	0	1	0		0	／
176	2021	Efficacy of postoperative oral metronidazole for haemorrhoidectomy pain: a randomized double-blind, placebo-controlled trial	3	4	5	88	1	0	2	1	1	0	1	0	1	0		0	／
177	2019	Effect of activated carbon nanoparticles on lymph node harvest in patients with colorectal cancer	3	3	5	79	1	0	0	1	1	0	0
178	2019	Short-term outcomes of radical excision vs. phenolisation of the sinus tract in primary sacrococcygeal pilonidal sinus disease: a randomized-controlled trial	3	1	5	100	1	1	0	1	1	1	1	1	1	0	0	0	／
179	2021	Does caffeine enhance bowel recovery after elective colorectal resection? A prospective double-blinded randomized clinical trial	3	3	2	70	1	1	2	1	1	0	1	1	1	3	b	0	／
180	2021	The role of tibial nerve stimulation for enhanced postoperative recovery after colorectal surgery: a double-blind, parallel-group, randomized controlled trial	3	1	5	340	1	1	0	1	1	0	1	1	1	0	0	0	／
181	2019	Cost-analysis and quality of life after laparoscopic and robotic ventral mesh rectopexy for posterior compartment prolapse: a randomized trial	3	1	5	30	1	1	2	1	1	0	1	0	1	1		0	／
182	2021	Prophylactic negative-pressure wound therapy after ileostomy reversal for the prevention of wound healing complications in colorectal cancer patients: a randomized controlled trial	3	1	5	75	1	1	2	1	1	0	1	0	1	5		0	／
183	2017	A prospective randomized controlled trial evaluating the short-term outcomes of transanal hemorrhoidal dearterialization versus tissue-selecting technique	3	3	5	80	1	0	0	1	1	0	0
184	2017	A prospective randomized trial of transanal hemorrhoidal dearterialization with mucopexy versus ultrasonic scalpel hemorrhoidectomy for grade III hemorrhoids	3	3	3	44	1	0	0	1	1	0	0
185	2017	The effect of purse-string approximation versus linear approximation of ileostomy reversal wounds on morbidity rates and patient satisfaction: the 'STOMA' trial	3	1	5	61	1	1	0	1	1	1	0
186	2017	Autologous adipose tissue-derived stem cells for the treatment of complex perianal fistulas not associated with Crohn's disease: a phase II clinical trial for safety and efficacy	3	3	2	15	1	2	3	1	1	0	0
187	2019	Endoscopic submucosal dissection of distal intestinal tumors using grasping forceps for traction	3	3	5	41	1	0	2	1	1	0	0
188	2021	Benefits of flavonoid and metronidazole use after excisional hemorrhoidectomy: a randomized double-blind clinical trial	3	2	5	17	1	1	0	1	1	0	0
189	2019	Phase II trial of levocetirizine with capecitabine and bevacizumab to overcome the resistance of antiangiogenic therapies in refractory metastatic colorectal cancer	4	2	2	47	1	1	0	1	1	0	1	1	1	0	0	0	／
190	2021	A randomized trial of negative pressure wound therapy technology combined with intermittent instillation in the treatment of neck anastomotic leakage after esophageal cancer surgery	4	3	5	71	1	1	2	1	1	1	1	0	0			0	／
191	2021	Effectiveness of telerehabilitation on short-term quality of life of patients after esophageal cancer surgery during COVID-19: a single-center, randomized, controlled study	4	3	5	80	1	1	2	1	1	1	1	0	1	0		0	／
192	2019	Percutaneous radiofrequency versus microwave ablation for management of hepatocellular carcinoma: a randomized controlled trial	4	5	5	56	1	1	0	1	1	0	0
193	2021	Clinical application of nano-carbon to improve the accuracy of lymph node staging in patients with advanced gastric cancer receiving neoadjuvant chemotherapy: a prospective randomized controlled trial	4	3	5	80	1	1	2	1	1	1	0
194	2017	Effect of Probiotics on Diarrhea in Children With Severe Acute Malnutrition: A Randomized Controlled Study in Uganda	4	1	5	400	1	2	2	1	1	0	1	1	1	0	0	1	PO was changed to duration of diarrhea during hospitalization
195	2017	Effects of Infant Formula With Human Milk Oligosaccharides on Growth and Morbidity: A Randomized Multicenter Trial	4	1	5	175	1	2	1	1	1	0	1	1	1	0	0	0	／
196	2017	Highly Concentrated Preterm Formula as an Alternative to Powdered Human Milk Fortifier: A Randomized Controlled Trial	4	2	5	70	1	1	2	1	1	0	1	1	1	5	0	0	／
197	2017	Lactobacillus reuteri DSM 17938 in the Treatment of Functional Abdominal Pain in Children: RCT Study	4	1	3	55	1	1	0	1	1	0	1	1	1	2 5	a	0	／
198	2017	Lipid-based Nutrient Supplements Do Not Affect Gut Bifidobacterium Microbiota in Malawian Infants: A Randomized Trial	4	1	3	160	1	0	0	1	1	0	1	1	0			0	／
199	2017	Randomized Double-blind Trial of Ringer Lactate Versus Normal Saline in Pediatric Acute Severe Diarrheal Dehydration	4	3	5	68	1	1	2	1	1	0	1	1	1	0	0	0	／
200	2017	Reduction of Arachidonate Is Associated With Increase in B-Cell Activation Marker in Infants: A Randomized Trial	4	2	5	89	1	0	3	1	1	0	1	1	0			0	／
201	2017	Safety of Bifidobacterium animalis Subsp. Lactis (B. lactis) Strain BB-12-Supplemented Yogurt in Healthy Children	4	2	1	60	1	0	2	1	1	0	1	1	1	0	0	0	／
202	2019	Dexamethasone Reduces Postoperative Nausea in Pediatric Upper Endoscopy With Deep Sedation: A Randomized Controlled Trial	4	3	3	98	1	1	2	1	1	1	1	1	1	0	0	0	／
203	2019	PEG 3350 Versus Lactulose for Treatment of Functional Constipation in Children: Randomized Study	4	1	4	102	1	2	0	1	1	0	1	1	1	5	c	0	／
204	2019	A Randomized Trial of Maternal Docosahexaenoic Acid Supplementation to Reduce Inflammation in Extremely Preterm Infants	4	2	1	27	1	1	2	1	1	1	1	1	0			0	／
205	2021	Antibiotic Prophylaxis for Percutaneous Endoscopic Gastrostomy in Children: A Randomised Controlled Trial	4	1	4	49	1	2	0	1	1	0	1	1	1	4	c	0	／
206	2021	Human Milk Oligosaccharides Modulate Fecal Microbiota and Are Safe for Use in Children With Overweight: A Randomized Controlled Trial	4	1	5	75	1	0	0	1	1	0	1	1	1	5	0	0	／
207	2021	Safety and Tolerance of a Novel Anti-Regurgitation Formula: A Double-Blind, Randomized, Controlled Trial	4	1	5	183	1	2	2	1	1	0	1	1	1	5	0	0	／
208	2017	Amino Acid-based Formula in Cow's Milk Allergy: Long-term Effects on Body Growth and Protein Metabolism	4	1	5	50	1	2	0	1	1	0	1	0	1	0		0	／
209	2017	Effect of Differential Enteral Protein on Growth and Neurodevelopment in Infants <1500 g: A Randomized Controlled Trial	4	3	5	120	1	1	0	1	1	0	1	0	1	1		0	／
210	2017	Effects of Probiotics on Nonalcoholic Fatty Liver Disease in Obese Children and Adolescents	4	3	5	64	1	1	2	1	1	1	1	0	1	1		0	／
211	2017	Growth and Nutritional Biomarkers of Preterm Infants Fed a New Powdered Human Milk Fortifier: A Randomized Trial	4	1	5	153	1	2	1	1	1	0	1	0	1	0		0	／
212	2017	Medically Graded Honey Supplementation Formula to Preterm Infants as a Prebiotic: A Randomized Controlled Trial	4	2	5	40	1	0	0	1	1	0	1	0	1	0		0	／
213	2017	Effect of Synbiotic on the Gut Microbiota of Cesarean Delivered Infants: A Randomized, Double-blind, Multicenter Study	4	3	5	153	1	2	2	1	1	0	1	0	1	5		0	／
214	2019	Enhanced Protein Diet for Preterm Infants: A Prospective, Randomized, Double-blind, Controlled Trial	4	2	5	36	1	0	0	1	1	0	1	0	1	0		0	／
215	2019	Mediators in Preterm Infants With Late-onset Sepsis: A Randomized Controlled Trial	4	2	1	50	1	1	0	1	1	0	1	0	1	0		0	／
216	2019	Randomized Controlled Trial of Oropharyngeal Colostrum Administration in Very-low-birth-weight Preterm Infants	4	2	5	149	1	1	2	1	1	0	1	0	1	2		0	／
217	2019	Safety and Efficacy of Low-dose Domperidone for Treating Nausea and Vomiting Due to Acute Gastroenteritis in Children	4	2	3	292	1	2	0	1	1	0	1	0	1	0		0	／
218	2019	Vitamin D Supplementation and T Cell Regulation in Preterm Infants: A Randomized Controlled Trial	4	2	1	40	1	1	0	1	1	0	1	0	1	0		0	／
219	2019	A Novel Donkey Milk-derived Human Milk Fortifier in Feeding Preterm Infants: A Randomized Controlled Trial	4	1	5	156	1	1	1	1	1	0	1	0	1	4		0	／
220	2021	Peginterferon Alfa-2a (40KD) Plus Lamivudine or Entecavir in Children With Immune-Tolerant Chronic Hepatitis B	4	1	5	59	1	2	1	1	1	0	0
221	2019	The Impact of Preoperative Enteral Nutrition Enriched with Eicosapentaenoic Acid on Postoperative Hypercytokinemia after Pancreatoduodenectomy: The Results of a Double-Blinded Randomized Controlled Trial	4	3	5	24	1	1	1	1	1	0	1	1	1	0	0	0	／
222	2019	Comparison of Single-Incision Laparoscopic Cholecystectomy versus Needlescopic Cholecystectomy: A Single Institutional Randomized Clinical Trial	4	3	5	105	1	1	0	1	1	0	1	0	1	2		0	／
223	2017	Does Braun Anastomosis Have an Impact on the Incidence of Delayed Gastric Emptying and the Extent of Intragastric Bile Reflux Following Pancreatoduodenectomy? - A Randomized Controlled Study	4	3	5	68	1	1	0	1	1	0	0
224	2018	Preoperative geriatric assessment and tailored interventions in frail older patients with colorectal cancer: a randomized controlled trial	3	1	5	122	1	2	2	1	1	0	1	1	1	0	0	0	/
225	2018	Gum chewing aids bowel function return and analgesic requirements after bowel surgery: a randomized controlled trial	3	4	5	162	1	1	2	1	1	0	1	0	1	0		0	/
226	2018	Ropivacaine preperitoneal wound infusion for pain relief and prevention of incisional hyperalgesia after laparoscopic colorectal surgery: a randomized, triple-arm, double-blind controlled evaluation vs intravenous lidocaine infusion, the CATCH study	3	1	3	95	1	2	2	1	1	0	1	1	1	0	0	0	/
227	2020	Randomized controlled trial of 8 weeks' vs 12 weeks' interval between neoadjuvant chemoradiotherapy and surgery for locally advanced rectal cancer	3	1	2	330	1	2	0	1	1	0	1	1	1	2 4	c	0	／
228	2020	Pulmonary Metastasectomy in Colorectal Cancer: updated analysis of 93 randomized patients - control survival is much better than previously assumed	3	1	5	93	1	2	2	1	1	1	1	1	1	3	b	0	／
229	2020	A randomized trial comparing transanal irrigation and percutaneous tibial nerve stimulation in the management of low anterior resection syndrome	3	1	5	27	1	1	0	1	1	0	1	1	1	0	0	0	／
230	2020	A study investigating the perfusion of colorectal anastomoses using fluorescence angiography: results of the FLAG randomized trial	3	1	5	380	1	1	0	1	1	1	1	1	1	0	0	0	／
231	2018	A randomized controlled trial of four different regimes of biofeedback programme in the treatment of faecal incontinence	3	4	3	350	1	1	2	1	1	0	1	1	1	5	0	0
232	2020	Long-term functional results after excisional haemorrhoidectomy	3	1	5	199	1	0	0	1	1	0	0
233	2020	Restored pelvic anatomy is preserved after laparoscopic and robot-assisted ventral rectopexy: MRI-based 5-year follow-up of a randomized controlled trial	3	1	5	30	1	1	2	1	1	0	1	0	1	0		1	Previous primary outcome measure: Anatomic result: 1. Clinical examination: defining the presence or absence of rectal prolapse/intussusseption 2. 3D endoanal ultrasound: situation of the mesh with regard to anal sphincter complex 3. MRI-defecography: objective measure of presence/absence of rectal prolapse/ intussusseption Functional result: 1. Symptom questionnaires: 1.1. Obstructive Defecation…
234	2020	Preoperative intravenous iron therapy and survival after colorectal cancer surgery: long-term results from the IVICA randomised controlled trial	3	1	5	116	1	2	1	1	1	0	0
235	2020	Usefulness of Preoperative Mechanical Bowel Preparation in Patients with Colon Cancer who Undergo Elective Surgery: A Prospective Randomized Trial Using Oral Antibiotics	4	3	5	254	1	1	0	1	1	0	0
236	2020	Preoperative Oral Carbohydrate Reduces Postoperative Insulin Resistance by Activating AMP-Activated Protein Kinase after Colorectal Surgery	4	3	5	70	1	1	2	1	1	1	0
237	2020	How Exercise Can Influence Oxidative Stress and Glucose Levels after Pancreatic Resection: A Randomised Controlled Trial	4	1	5	43	1	1	0	1	1	1	0
238	2018	Avatrombopag Before Procedures Reduces Need for Platelet Transfusion in Patients With Chronic Liver Disease and Thrombocytopenia	1	2	3	231	1	2	1	1	1	0	1	1	1	0	0	0	／
239	2018	Over-the-Scope Clips Are More Effective Than Standard Endoscopic Therapy for Patients With Recurrent Bleeding of Peptic Ulcers	1	1	5	67	1	2	1	1	1	1	0
240	2018	No Superiority of Stents vs Balloon Dilatation for Dominant Strictures in Patients With Primary Sclerosing Cholangitis	1	1	3	65	1	2	2	1	1	0	1	1	1	0	0	0	／
241	2018	Aprepitant Has Mixed Effects on Nausea and Reduces Other Symptoms in Patients With Gastroparesis and Related Disorders	1	2	2	126	1	2	2	1	1	0	1	1	1	0	0	0	／
242	2018	Long-term Efficacy and Safety of Stem Cell Therapy (Cx601) for Complex Perianal Fistulas in Patients With Crohn's Disease	1	1	3	212	1	2	1	1	1	0	1	1	1	0	0	0	／
243	2018	Genome and Methylome Variation in Helicobacter pylori With a cag Pathogenicity Island During Early Stages of Human Infection	1	1	1	12	1	1	2	1	1	0	1	1	1	0	0	0	／
244	2018	Efficacy of Indigo Naturalis in a Multicenter Randomized Controlled Trial of Patients With Ulcerative Colitis	1	1	5	86	1	2	2	1	1	0	1	1	1	0	0	0	／
245	2018	Effects of Long-term Norfloxacin Therapy in Patients With Advanced Cirrhosis	1	1	3	291	1	2	2	1	1	1	1	1	1	0	0	0	／
246	2018	Efficacy and Safety of Budesonide, vs Mesalazine or Placebo, as Induction Therapy for Lymphocytic Colitis	1	1	3	57	1	2	1	1	3	0	1	1	1	0	0	0	／
247	2018	GS-0976 Reduces Hepatic Steatosis and Fibrosis Markers in Patients With Nonalcoholic Fatty Liver Disease	1	2	2	126	1	2	1	1	1	0	1	1	1	0	0	0	／
248	2018	Improvement in Gastrointestinal Symptoms After Cognitive Behavior Therapy for Refractory Irritable Bowel Syndrome	1	2	2	436	1	2	2	1	1	0	1	1	1	5	0	0	／
249	2018	Misoprostol Heals Small Bowel Ulcers in Aspirin Users With Small Bowel Bleeding	1	3	2	84	1	2	2	1	1	0	1	1	1	0	0	0	／
250	2018	Effects of Prebiotics vs a Diet Low in FODMAPs in Patients With Functional Gut Disorders	1	1	5	44	1	2	1	1	1	0	1	1	1	0	0	0	／
251	2018	Simtuzumab Is Ineffective for Patients With Bridging Fibrosis or Compensated Cirrhosis Caused by Nonalcoholic Steatohepatitis	1	1	2	477	1	1	1	1	1	0	1	1	1	0	0	0	／
252	2018	Increasing Infliximab Dose Based on Symptoms, Biomarkers, and Serum Drug Concentrations Does Not Increase Clinical, Endoscopic, and Corticosteroid-Free Remission in Patients With Active Luminal Crohn's Disease	1	1	5	122	1	2	1	1	1	0	0
253	2018	Efficacy and Safety of Curcumin in Treatment of Intestinal Adenomas in Patients With Familial Adenomatous Polyposis	1	2	2	44	1	2	2	1	1	0	1	1	1	0	0	0	/
254	2018	TLR7 Agonist Increases Responses of Hepatitis B Virus-Specific T Cells and Natural Killer Cells in Patients With Chronic Hepatitis B Treated With Nucleos(T)Ide Analogues	1	1	5	28	1	2	1	1	1	0	0
255	2020	JNJ-56136379, an HBV Capsid Assembly Modulator, Is Well-Tolerated and Has Antiviral Activity in a Phase 1 Study of Patients With Chronic Infection	1	1	1	57	1	2	1	1	1	1	1	1	1	0	0	0	/
256	2020	Efficacy and Safety of Peppermint Oil in a Randomized, Double-Blind Trial of Patients With Irritable Bowel Syndrome	1	1	3	190	1	2	2	1	1	0	1	1	1	0	0	0	/
257	2020	Lower Adenoma Miss Rate of Computer-Aided Detection-Assisted Colonoscopy vs Routine White-Light Colonoscopy in a Prospective Tandem Study	1	3	5	382	1	1	0	1	1	0	1	1	1	0	0	0	/
258	2020	IW-3718 Reduces Heartburn Severity in Patients With Refractory Gastroesophageal Reflux Disease in a Randomized Trial	1	2	2	280	1	2	1	1	1	0	1	1	1	0	0	0	/
259	2020	Deep Remission at 1 Year Prevents Progression of Early Crohn's Disease	1	2	3	122	1	2	0	1	1	0	1	1	1	0	0	0	/
260	2020	Budesonide Orodispersible Tablets Maintain Remission in a Randomized, Placebo-Controlled Trial of Patients With Eosinophilic Esophagitis	1	1	3	269	1	2	1	1	1	0	1	1	1	5	0	0	/
261	2020	Synbiotics Alter Fecal Microbiomes, But Not Liver Fat or Fibrosis, in a Randomized Trial of Patients With Nonalcoholic Fatty Liver Disease	1	1	2	104	1	0	2	1	1	1	1	1	1	0	0	0	/
262	2020	Efficacy and Safety of Etrasimod in a Phase 2 Randomized Trial of Patients With Ulcerative Colitis	1	2	2	156	1	2	1	1	1	0	1	1	1	0	0	0	/
263	2020	Efficacy of Upadacitinib in a Randomized Trial of Patients With Active Ulcerative Colitis	1	2	3	250	1	2	1	1	1	1	1	1	1	0	0	0	/
264	2020	Efficacy and Safety of Mirikizumab in a Randomized Phase 2 Study of Patients With Ulcerative Colitis	1	2	2	249	1	2	1	1	1	1	1	1	1	0	0	0	/
265	2020	Efficacy and Safety of Upadacitinib in a Randomized Trial of Patients With Crohn's Disease	1	2	2	180	1	2	1	1	1	0	1	1	1	0	0	0	/
266	2020	White-Light Endoscopy Is Adequate for Lynch Syndrome Surveillance in a Randomized and Noninferiority Study	1	1	5	272	1	2	2	1	3	0	1	1	1	5	0	0	/
267	2020	Efficacy of Real-Time Computer-Aided Detection of Colorectal Neoplasia in a Randomized Trial	1	1	5	685	1	2	0	1	1	1	1	1	1	5	0	0	/
268	2020	Efficacy and Safety of Early vs Elective Colonoscopy for Acute Lower Gastrointestinal Bleeding	1	3	3	159	1	2	2	1	1	0	1	0	1	0		0	/
269	2020	Efficacy of Dupilumab in a Phase 2 Randomized Trial of Adults With Active Eosinophilic Esophagitis	1	2	2	47	1	2	1	1	1	1	1	1	1	0	0	0	/
270	2020	Effects of Low FODMAP Diet on Symptoms, Fecal Microbiome, and Markers of Inflammation in Patients With Quiescent Inflammatory Bowel Disease in a Randomized Trial	1	1	5	52	1	2	2	1	1	1	1	0	1	0		0	/
271	2020	Antibiotic Prophylaxis Is Not Required for Endoscopic Ultrasonography-Guided Fine-Needle Aspiration of Pancreatic Cystic Lesions, Based on a Randomized Trial	1	1	4	226	1	2	2	1	1	0	1	1	1	0	0	0	/
272	2020	Effects of Belapectin, an Inhibitor of Galectin-3, in Patients With Nonalcoholic Steatohepatitis With Cirrhosis and Portal Hypertension	1	2	2	162	1	2	1	1	1	0	1	1	1	0	0	0	/
273	2020	Safety and Efficacy of 48 Weeks REP 2139 or REP 2165, Tenofovir Disoproxil, and Pegylated Interferon Alfa-2a in Patients With Chronic HBV Infection Naïve to Nucleos(t)ide Therapy	1	2	2	40	1	2	1	1	1	0	1	1	1	0	0	0	/
274	2020	Efficacy and Safety of Vedolizumab Subcutaneous Formulation in a Randomized Trial of Patients With Ulcerative Colitis	1	2	3	216	1	2	1	1	1	0	1	1	1	0	0	0	/
275	2020	Effects of Blended (Yellow) vs Forced Coagulation (Blue) Currents on Adverse Events, Complete Resection, or Polyp Recurrence After Polypectomy in a Large Randomized Trial	1	2	5	928	1	2	1	1	1	0	1	1	1	0	0	0	/
276	2018	Efficacies of Genotypic Resistance-Guided vs Empirical Therapy for Refractory Helicobacter pylori Infection	1	3	4	410	1	2	2	1	1	1	1	1	1	5	0	0	/
277	2018	Methotrexate Is Not Superior to Placebo in Maintaining Steroid-Free Response or Remission in Ulcerative Colitis	1	2	2	84	1	2	2	1	3	1	1	1	1	0	0	0	/
278	2018	Effects of Mongersen (GED-0301) on Endoscopic and Clinical Outcomes in Patients With Active Crohn's Disease	1	2	1	63	1	2	1	1	1	0	1	1	1	5	0	0	/
279	2018	Phase II evaluation of anti-MAdCAM antibody PF-00547659 in the treatment of Crohn's disease: report of the OPERA study	1	2	2	265	0	2	1	1	1	0	1	1	1	0	0	0	/
280	2018	Covered TIPS versus endoscopic band ligation plus propranolol for the prevention of variceal rebleeding in cirrhotic patients with portal vein thrombosis: a randomised controlled trial	1	3	5	52	0	1	2	1	1	0	1	1	1	5	0	0	/
281	2018	A comparison of the resection rate for cold and hot snare polypectomy for 4-9 mm colorectal polyps: a multicentre randomised controlled trial (CRESCENT study)	1	3	3	538	0	2	2	1	3	0	1	1	1	0	0	0	/
282	2018	Vonoprazan prevents low-dose aspirin-associated ulcer recurrence: randomised phase 3 study	1	3	3	621	0	2	1	1	1	0	1	1	1	0	0	0	/
283	2018	Faecal microbiota transplantation alters gut microbiota in patients with irritable bowel syndrome: results from a randomised, double-blind placebo-controlled study	1	1	2	52	0	2	2	1	1	1	1	1	1	0	0	0	/
284	2018	Effect of Huaier granule on recurrence after curative resection of HCC: a multicentre, randomised clinical trial	1	3	4	1044	0	2	2	1	1	0	1	0	1	1 3		0	/
285	2018	Chromoendoscopy versus narrow band imaging in UC: a prospective randomised controlled trial	1	1	5	157	0	2	2	1	1	0	1	0	1	0		0	/
286	2018	Multivariate modelling of faecal bacterial profiles of patients with IBS predicts responsiveness to a diet low in FODMAPs	1	1	5	75	0	2	2	1	1	1	1	0	1	0		0	/
287	2018	Randomised controlled trial of transanal endoscopic microsurgery versus endoscopic mucosal resection for large rectal adenomas (TREND Study)	1	1	5	177	0	2	2	1	1	0	0
288	2020	Phase III, randomised, double-blind, multicentre study to evaluate the efficacy and safety of vonoprazan compared with lansoprazole in Asian patients with erosive oesophagitis	1	3	3	481	0	2	1	1	3	0	1	1	1	0	0	0	/
289	2020	Prevention of recurrent idiopathic gastroduodenal ulcer bleeding: a double-blind, randomised trial	1	3	4	228	0	1	2	1	1	0	1	1	1	0	0	0	/
290	2020	Milk polar lipids reduce lipid cardiovascular risk factors in overweight postmenopausal women: towards a gut sphingomyelin-cholesterol interplay	1	1	5	58	0	2	2	1	1	0	1	1	1	0	0	0	/
291	2020	Endosonography-guided gallbladder drainage versus percutaneous cholecystostomy in very high-risk surgical patients with acute cholecystitis: an international randomised multicentre controlled superiority trial (DRAC 1)	1	3	2	80	0	2	2	1	1	1	1	1	1	0	0	0	/
292	2020	Seven-day vonoprazan and low-dose amoxicillin dual therapy as first-line Helicobacter pylori treatment: a multicentre randomised trial in Japan	1	3	2	335	0	2	2	1	1	1	1	1	1	0	0	0	/
293	2020	Addition of azathioprine to the switch of anti-TNF in patients with IBD in clinical relapse with undetectable anti-TNF trough levels and antidrug antibodies: a prospective randomised trial	1	1	4	90	0	2	0	1	1	0	1	1	1	0	0	0	/
294	2020	BowelScope: Accuracy of Detection Using Endocuff Optimisation of Mucosal Abnormalities (the B-ADENOMA Study): a multicentre, randomised controlled flexible sigmoidoscopy trial	1	1	5	3222	0	2	2	1	1	1	1	1	1	0	0	0	/
295	2020	Randomised, multicentre prospective trial of transarterial chemoembolisation (TACE) plus sorafenib as compared with TACE alone in patients with hepatocellular carcinoma: TACTICS trial	1	3	5	156	0	2	3	1	1	1	1	1	1	0	0	0	/
296	2020	Endoscopic sutured gastroplasty in addition to lifestyle modification: short-term efficacy in a controlled randomised trial	1	1	5	71	0	2	1	1	1	0	1	1	1	0	0	0	/
297	2020	Treatment of severe acute malnutrition with oat or standard ready-to-use therapeutic food: a triple-blind, randomised controlled clinical trial	1	2	5	1406	0	2	2	1	3	0	1	1	1	0	0	0	/
298	2020	Efficacy of faecal microbiota transplantation for patients with irritable bowel syndrome in a randomised, double-blind, placebo-controlled study	1	1	5	165	0	1	2	1	1	0	1	1	1	0	0	0	/
299	2018	Vonoprazan prevents ulcer recurrence during long-term NSAID therapy: randomised, lansoprazole-controlled non-inferiority and single-blind extension study	1	3	3	642	0	2	1	1	3	0	1	1	1	0	0	0	/
300	2020	Mediterranean diet intervention in overweight and obese subjects lowers plasma cholesterol and causes changes in the gut microbiome and metabolome independently of energy intake	1	1	5	82	0	0	2	1	1	0	1	0	1	0		0	/
301	2020	Randomised comparison of postpolypectomy surveillance intervals following a two-round baseline colonoscopy: the Japan Polyp Study Workgroup	1	3	5	2166	0	2	2	1	1	0	0
302	2018	Long-term outcome of patients with steroid-refractory acute severe UC treated with ciclosporin or infliximab	1	1	4	115	0	2	2	1	1	0	1	1	1	0	0	0	/
303	2020	Substantial and sustained improvement of serrated polyp detection after a simple educational intervention: results from a prospective controlled trial	1	1	5	117	0	2	2	1	1	0	1	0	1	0		0	/
304	2018	Sofosbuvir-velpatasvir plus ribavirin in Japanese patients with genotype 1 or 2 hepatitis C who failed direct-acting antivirals	2	3	3	117	0	2	1	1	1	0	0
305	2018	Efficacy of carvedilol versus propranolol versus variceal band ligation for primary prevention of variceal bleeding	2	5	5	330	0	1	0	1	1	0	0
306	2020	Double-blind placebo-controlled randomized trial of N-acetylcysteine infusion following live donor liver transplantation	2	3	5	150	0	0	0	1	1	0	0
307	2020	Utility of N-acetylcysteine in ischemic hepatitis in cirrhotics with acute variceal bleed: a randomized controlled trial	2	3	3	214	0	0	0	1	1	0	1	1	1	0	0	0	/
308	2020	Entecavir combining Chinese herbal medicine for HBeAg-positive chronic hepatitis B patients: a randomized, controlled trial	2	3	1	596	0	2	2	1	1	0	1	1	1	0	0	0	/
309	2018	Budd-Chiari syndrome has different presentations and disease severity during adolescence	2	3	5	129	0	0	0	1	1	0	0
310	2018	Supplementation with omega fatty acids increases the mRNA expression level of PLA2G4A in patients with gastric cancer	4	3	5	34	1	2	0	1	1	0	0
311	2020	Clinical efficacy and quality of life after transrectal natural orifice specimen extraction for the treatment of middle and upper rectal cancer	4	3	5	366	1	1	2	1	1	0	0
312	2020	Impact of perioperative intravenous lidocaine infusion on postoperative pain and rapid recovery of patients undergoing gastrointestinal tumor surgery: a randomized, double-blind trial	4	3	5	120	1	1	0	1	1	1	0
313	2018	Antiviral therapy in hepatitis B virus-infected children with immune-tolerant characteristics: A pilot open-label randomized study	1	3	5	69	1	1	2	1	1	0	0
314	2018	Irradiation stents vs. conventional metal stents for unresectable malignant biliary obstruction: A multicenter trial	1	3	3	328	1	2	0	1	1	1	1	1	1	3	b	0	/
315	2018	Midodrine and albumin for prevention of complications in patients with cirrhosis awaiting liver transplantation. A randomized placebo-controlled trial	1	1	4	196	1	2	1	1	1	0	1	0	1	0		0	/
316	2018	Safety, efficacy and pharmacodynamics of vesatolimod (GS-9620) in virally suppressed patients with chronic hepatitis B	1	2	2	162	1	2	1	1	1	0	1	1	1	0	0	0	/
317	2018	96 weeks treatment of tenofovir alafenamide vs. tenofovir disoproxil fumarate for hepatitis B virus infection	1	1	3	873	1	0	1	1	3	0	1	1	1	0	0	0	/
318	2020	Volixibat in adults with non-alcoholic steatohepatitis: 24-week interim analysis from a randomized, phase II study	1	1	2	197	1	2	2	1	1	0	1	1	1	4	c	0	/
319	2020	Perioperative omega-3 fatty acids fail to confer protection in liver surgery: Results of a multicentric, double-blind, randomized controlled trial	1	1	3	261	1	2	2	1	1	1	1	1	1	0	0	0	/
320	2020	A randomized, placebo-controlled, phase II study of obeticholic acid for primary sclerosing cholangitis	1	2	2	77	1	0	1	1	1	0	1	1	1	0	0	0	/
321	2020	A randomized, placebo-controlled trial of emricasan in patients with NASH and F1-F3 fibrosis	1	2	2	318	1	0	1	1	1	1	1	1	1	0	0	0	/
322	2020	Insulin sensitizer MSDC-0602K in non-alcoholic steatohepatitis: A randomized, double-blind, placebo-controlled phase IIb study	1	1	2	392	1	0	1	1	1	0	1	1	1	0	0	0	/
323	2020	Randomized placebo-controlled trial of emricasan for non-alcoholic steatohepatitis-related cirrhosis with severe portal hypertension	1	1	3	263	1	2	1	1	1	0	1	1	1	0	0	0	/
324	2020	Simplified monitoring for hepatitis C virus treatment with glecaprevir plus pibrentasvir, a randomised non-inferiority trial	1	4	3	380	1	2	2	1	3	0	1	1	1	0	0	0	/
325	2018	Beneficial effects of lifestyle intervention in non-obese patients with non-alcoholic fatty liver disease	1	3	5	154	1	2	2	1	3	0	1	1	1	0	0	0	/
326	2020	Selonsertib for patients with bridging fibrosis or compensated cirrhosis due to NASH: Results from randomized phase III STELLAR trials	1	2	3	808	1	2	1	1	1	1	1	1	1	0	0	0	/
327	2020	Suboptimal reliability of liver biopsy evaluation has implications for randomized clinical trials	1	2	2	678	1	2	1	1	1	0	0
328	2018	Infant Feeding Practices and the Effect in Reducing Functional Constipation 6 Years Later: A Randomized Field Trial	4	2	5	633	1	2	2	1	1	0	1	1	0			0	/
329	2018	Randomized Trial of a Yogurt-type Amino Acid-based Formula in Infants and Children With Severe Cow's Milk Allergy	4	1	3	34	1	2	1	1	1	0	0						/
330	2018	Clear Liquid Versus Low-fibre Diet in Bowel Cleansing for Colonoscopy in Children: A Randomized Trial	4	1	5	96	1	1	0	1	1	0	1	1	1	5	0	0	/
331	2018	Polyethylene Glycol Maintenance Treatment for Childhood Functional Constipation: A Randomized, Placebo-controlled Trial	4	1	5	115	1	1	3	1	1	0	1	1	1	5	0	0	/
332	2018	Intervention for Feeding Difficulties in Children With a Complex Medical History: A Randomized Clinical Trial	4	4	5	98	1	0	2	1	1	1	1	1	0			0	/
333	2018	Randomized Controlled Clinical Trial on Value of Domperidone in Functional Abdominal Pain in Children	4	3	5	100	1	1	2	1	1	1	1	1	1	0	0	0	/
334	2018	Vitamin D Intervention and Bone: A Randomized Clinical Trial in Fair- and Dark-skinned Children at Northern Latitudes	4	1	5	203	1	2	2	1	1	0	1	1	1	0	0	0	/
335	2018	Lack of Benefit of Lactobacillus reuteri DSM 17938 as an Addition to the Treatment of Functional Constipation	4	1	3	33	1	1	1	1	1	0	1	1	1	0	0	0	/
336	2018	Polyethylene Glycol 3350 With Electrolytes Versus Polyethylene Glycol 4000 for Constipation: A Randomized, Controlled Trial	4	1	4	97	1	2	1	1	3	0	1	0	1	0		0	/
337	2018	Erythromycin and Reflux Events in Premature Neonates: A Randomized Clinical Trial	4	2	5	36	1	1	2	1	1	0	1	0	1	0		0	/
338	2018	Hydrolyzed Formula With Reduced Protein Content Supports Adequate Growth: A Randomized Controlled Noninferiority Trial	4	1	5	402	1	0	1	1	3	1	1	1	1	0	0	0	/
339	2020	IV Ibuprofen for Prevention of Post-ERCP Pancreatitis in Children: A Randomized Placebo-controlled Feasibility Study	4	2	2	58	1	1	2	1	1	0	1	1	1	0	0	0	/
340	2020	Efficacy of Single- Versus Split-dose Polyethylene Glycol for Colonic Preparation in Children: A Randomized Control Study	4	3	5	220	1	1	0	1	1	0	1	1	0			0	/
341	2020	Efficacy and Safety of Sodium Benzoate in The Management of Hyperammonemia in Decompensated Chronic Liver Disease of the Childhood-A Double-blind Randomized Controlled Trial	4	3	5	92	1	1	0	1	1	1	1	1	1	0	0	0	/
342	2020	Intervention and Mechanisms of Alanyl-glutamine for Inflammation, Nutrition, and Enteropathy: A Randomized Controlled Trial	4	2	3	140	1	1	2	1	1	0	1	1	1	0	0	0	/
343	2020	Single High-dose Vitamin D3 Supplementation in Pediatric Patients With Inflammatory Bowel Disease and Hypovitaminosis D	4	2	5	44	1	1	2	1	3	0	0
344	2020	Effectivity of Pancreatic Enzyme Replacement Therapy in Malnourished Children	4	1	5	40	1	1	0	1	1	1	0
345	2020	Bovine Lactoferrin Supplementation Does Not Disrupt Microbiota Development in Preterm Infants Receiving Probiotics	4	2	5	35	1	1	2	1	1	0	1	0	1	0		0	/
346	2020	Is Carbon Dioxide Insufflation During Endoscopy in Children as Safe and as Effective as We Think?	4	2	4	89	1	1	0	1	1	0	1	1	1	0	0	0	/
347	2020	Autoimmune Hepatitis in Children: Prednisone Plus Azathioprine Versus Cyclosporine: A Randomized Trial	4	2	5	50	1	1	0	1	1	0	0
348	2020	Oral Glutathione and Growth in Cystic Fibrosis: A Multicenter, Randomized, Placebo-controlled, Double-blind Trial	4	2	2	60	1	2	1	1	1	0	1	1	1	0	0	0	/
349	2020	Efficacy and Safety of Carbon Dioxide Versus Air Insufflation for Colonoscopy in Deeply Sedated Pediatric Patients	4	2	5	100	1	1	0	1	1	0	1	0	0			0	/
350	2018	A new screening strategy for varices by liver and spleen stiffness measurement (LSSM) in cirrhotic patients: A randomized trial	2	3	5	548	1	2	2	1	3	1	1	1	1	5	0	0	/
351	2018	Text messaging approach improves weight loss in patients with nonalcoholic fatty liver disease: A randomized study	2	2	5	30	1	1	2	1	1	0	1	0	1	0		0	/
352	2018	Ledipasvir-sofosbuvir for treating Japanese patients with chronic hepatitis C virus genotype 2 infection	2	3	3	239	1	2	1	1	1	0	0
353	2020	High-protein diet more effectively reduces hepatic fat than low-protein diet despite lower autophagy and FGF21 levels	2	1	5	29	1	0	2	1	1	0	1	0	1	5		0	/
354	2020	Effects of sofosbuvir/ledipasvir therapy on chronic hepatitis C virus genotype 4, infected children of 3-6 years of age	2	5	5	22	1	2	0	1	1	0	0
355	2020	Efficacy and safety of elbasvir/grazoprevir for 8 or 12 weeks for hepatitis C virus genotype 4 infection: A randomized study	2	1	4	117	1	2	1	1	1	0	1	1	1	0	0	0	/
356	2018	Ledipasvir/sofosbuvir for treatment of hepatitis C virus in sofosbuvir-experienced, NS5A treatment-naïve patients: Findings from two randomized trials	2	2	3	87	1	2	3	1	1	0	1	1	1	0	0	0	/
357	2018	Randomized trial on extended versus modified right lobe grafts in living donor liver transplantation	2	3	5	86	1	1	0	1	2	0	1	0	1	0		0	/
358	2018	Extracorporeal cellular therapy (ELAD) in severe alcoholic hepatitis: A multinational, prospective, controlled, randomized trial	2	2	3	203	1	2	1	1	1	0	1	1	1	0	0	0	/
359	2018	Donor Dopamine Does Not Affect Liver Graft Survival: Evidence of Safety From a Randomized Controlled Trial	2	1	4	264	1	2	2	1	1	0	1	0	1	4		0	/
360	2018	Bilateral versus unilateral botulinum toxin injections for chronic anal fissure: a randomised trial	3	1	5	100	1	1	2	1	1	1	0
361	2020	Postoperative analgesic efficacy of modified continuous transversus abdominis plane block in laparoscopic colorectal surgery: a triple-blind randomized controlled trial	3	3	4	52	1	2	0	1	1	1	1	1	1	0	0	0	/
362	2020	Prophylactic transanal irrigation (TAI) to prevent symptoms of low anterior resection syndrome (LARS) after rectal resection: results at 12-month follow-up of a controlled randomized multicenter trial	3	1	5	39	1	2	0	1	1	1	1	1	0			0	/
